# Supplementary material for: Comparison of Electrocardiographic Parameters by Gender in Heart Failure Patients with Preserved Ejection Fraction via Artificial Intelligence
Source: Diagnostics (Basel). 2023 Oct 16;13(20):3221. doi: 10.3390/diagnostics13203221 (PMC10605906; doi:10.3390/diagnostics13203221)
Supplement: Supplementary file 1 [file diagnostics-13-03221-s001.zip]

Archive with 1 entries (1 files):
- diagnostics-2673957-supplementary.xlsx
