# Supplementary material for: Comparison of Electrocardiographic Parameters by Gender in Heart Failure Patients with Preserved Ejection Fraction via Artificial Intelligence
Source: Diagnostics (Basel). 2023 Oct 16;13(20):3221. doi: 10.3390/diagnostics13203221 (PMC10605906; doi:10.3390/diagnostics13203221)
Supplement: Supplementary file 1 [file diagnostics-13-03221-s001.zip › diagnostics-2673957-supplementary.xlsx]

## Sheet: Sayfa1
Table S1: Dataset
grup	Cornell Product	Yaş	T end-Q interval	PR mesafesi	QRS genişliği	OT	Otc	HEART RATE	P Wave AMPLİTUD	P Wave Duration	P Wave Dispersiyon	T end-Q/(PQ*AGE)	T end-P/(PQ*AGE)	BMI	HT	SİGARA	DM	LVESD	LVEDD	LA CAP	PW: POSTERİOR DUVAR	EF%	IVS	E DALGASI	A DALGASI
0	1176	67	360	190	98	372	411	82	2	80	40	0.03358	0.02052	31.2213	1	0	0	3.5	5.2	3.9	1.2	63	1.2	65	90
0	1320	61	380	160	88	352	398	83	1	60	20	0.05191	0.03005	34.375	1	0	1	3.3	4.9	3.8	1	65	0.9	67	95
1	1032	72	460	162	86	402	415	66	1.5	100	60	0.05266	0.03415	21.0667	0	0	0	3.6	5.3	4	0.9	60	1	69	100
1	1742	72	520	180	114	420	424	66	1.5	120	40	0.05158	0.03373	32.0759	1	0	1	3.4	5.3	4.2	1	65	1	60	86
0	900	79	400	118	90	394	422	75	1.7	80	30	0.05827	0.04079	27.4714	1	0	1	3.2	4.8	3.9	1	58	1	55	105
1	1008	70	280	160	84	308	371	105	2.5	120	60	0.03333	0.01428	22.7204	1	0	0	3.1	5.1	4	0.9	55	1	63	110
0	1344	75	340	118	96	354	413	100	1.4	100	40	0.05151	0.03787	27.6817	1	0	1	3	4.8	4.1	1.3	60	1.4	67	95
0	1144	51	520	148	88	388	398	64	2	100	40	0.07965	0.05707	27.3437	0	0	0	3.5	5.1	3.9	1	65	1	53	90
0	880	65	480	160	88	424	442	69	2.2	130	42	0.06153	0.04102	33.5146	1	0	1	3.6	5.3	4.3	0.8	55	1	58	88
0	1260	66	440	132	84	372	403	77	1.3	105	45	0.07246	0.05097	34.5776	1	0	1	3.3	5	4.1	1.1	63	1.1	60	104
1	2100	64	390	112	106	366	402	80	1.9	90	35	0.07578	0.05558	22.8571	1	0	0	3.7	5.4	4.3	1.2	60	1.2	65	100
0	780	65	480	160	84	378	400	71	1.1	60	15	0.06153	0.04102	30.4687	0	0	0	3	4.5	3.7	1	65	1	63	85
1	1632	58	680	196	102	428	413	65	1.2	140	60	0.07515	0.05349	40.6262	1	0	0	2.8	5.3	4.2	1.3	65	1.4	68	94
1	1296	66	560	142	108	408	415	73	1.8	120	40	0.08318	0.06224	26.9896	1	1	0	3.3	4.8	3.9	1.2	60	1.3	40	70
1	880	67	400	184	80	350	393	85	2	100	40	0.04145	0.0232	27.1809	1	0	0	3.3	4.7	3.8	1	60	1.1	60	95
0	1976	73	520	140	104	376	399	71	1.4	100	50	0.07123	0.05205	31.25	1	0	1	3.4	5.1	4.1	1.3	56	1.2	70	100
0	1144	78	400	182	88	378	412	78	1.7	95	25	0.03636	0.02018	30.8012	1	0	0	2.7	4.4	3.9	1	60	1	81	132
0	2420	76	460	188	110	400	423	72	1.1	100	20	0.04082	0.02347	22.8928	1	0	0	2.8	4.4	4	1.3	65	1.2	56	115
0	1496	60	500	144	88	398	417	69	1.2	80	15	0.08012	0.05608	36.8851	1	0	0	2.8	5.1	3.9	1.1	60	1.3	67	99
0	1010	63	380	160	92	380	422	84	2	120	60	0.05026	0.0291	34.1311	1	0	0	3.6	5.1	4.2	1.1	65	1.1	58	95
0	1080	68	510	164	98	410	418	63	2	110	50	0.06071	0.04119	29.6875	1	0	0	3	4.5	4.5	1	60	1.1	50	90
1	1200	79	280	214	100	384	432	90	1.8	120	50	0.02036	0.0101	38.0623	1	0	0	3.9	5.5	4.2	1	50	1	60	110
0	1428	57	400	196	84	368	404	80	1.5	80	20	0.04494	0.02808	42.5781	1	0	1	3.7	5.1	4	1	50	1	50	90
1	890	55	390	132	72	366	401	80	2	90	30	0.0781	0.0601	32.8125	1	0	0	2.6	4.3	3.8	1	58	1	80	110
0	1598	68	440	154	94	376	389	70	1.3	100	20	0.05677	0.04258	33.305	1	0	1	3.3	5.5	4.3	1.1	60	1.1	80	115
0	1380	62	440	126	92	372	406	78	1.5	85	15	0.07333	0.05233	39.0625	1	0	0	3.4	5.1	4	1	62	1	60	90
0	700	75	480	128	70	396	414	72	1	70	30	0.06857	0.05112	27.6304	1	0	0	2.4	4.1	3.5	1	65	1	65	95
0	1092	64	470	156	84	364	392	75	1.4	80	20	0.05857	0.04175	39.7919	1	0	0	3.3	4.8	3.8	1	65	1	60	117
0	1118	78	520	160	86	392	416	75	1	60	10	0.05211	0.03722	33.3333	1	0	0	3.2	4.6	4.1	1.3	60	1.3	70	100
0	1700	75	490	166	100	404	418	70	1.2	90	25	0.04803	0.03176	30.863	1	0	0	2.8	4.4	3.9	1.2	63	1.2	90	130
1	1115	50	370	170	110	408	438	76	1.5	110	40	0.05285	0.02857	29.7406	1	0	0	3.6	5.3	3.9	1	65	1	70	100
1	936	78	360	186	84	352	399	89	2	120	60	0.03032	0.01666	35.2617	1	0	0	3.3	4.9	4.2	1.2	60	1.2	50	105
1	1920	74	460	144	96	416	432	72	1.6	100	50	0.06571	0.04521	25.6055	1	1	0	3.6	5.1	4.1	1.1	55	1.1	60	100
0	864	69	480	188	80	390	406	73	1.2	70	20	0.04413	0.02751	37.7163	1	0	0	3.3	4.8	4.1	1	58	1	65	105
1	946	71	470	166	94	372	398	77	1.3	80	30	0.04867	0.03355	26.6436	1	1	0	2.7	4.6	3.9	1	63	1	63	104
0	1014	69	420	196	78	400	425	75	1.4	85	20	0.03652	0.02086	42.2222	1	0	1	2.8	4.5	4.2	1.2	65	1.2	70	110
0	1230	57	400	160	100	390	415	78	1.8	90	18	0.05358	0.03378	25.2826	1	1	0	3.2	4.6	3.7	1.2	65	1.1	65	95
0	1170	72	370	140	84	370	410	90	1.1	80	25	0.04683	0.03037	29.1363	1	0	1	3.3	4.7	3.7	1	55	1	55	90
1	1204	71	480	136	86	390	400	70	1.7	95	35	0.06377	0.0465	27.3437	1	1	1	3.4	4.8	3.8	1.1	60	1.1	85	105
0	1260	69	440	176	84	366	395	77	1.6	85	45	0.0483	0.03032	29.3848	1	0	1	3.6	5.3	4	1.2	60	1.1	90	110
1	960	67	340	214	96	356	405	91	2.2	120	30	0.03248	0.01931	24.8016	1	1	0	3.3	4.8	3.8	1	64	1	55	100
0	1920	60	460	146	98	386	405	73	1.2	110	50	0.06609	0.04511	39.0625	1	0	0	4	5.6	4.3	1.3	60	1.3	80	130
1	1288	63	320	202	92	380	420	86	1.2	120	55	0.0323	0.0183	23.3887	0	1	0	4.1	5.5	3.8	1	55	1	50	90
0	1320	55	400	160	80	360	405	85	1	70	15	0.05594	0.03356	37.8906	1	1	0	3.3	5	3.9	1	63	1.1	80	110
1	1760	51	500	138	110	414	432	72	1.1	75	20	0.07575	0.06589	27.3356	1	1	0	3.2	4.8	3.9	1.5	65	1.5	60	100
1	1268	55	320	136	92	358	412	97	3	105	60	0.05818	0.03345	27.4406	0	1	0	3.6	5	3.6	1	60	1	80	100
0	1620	60	540	178	90	350	382	70	1.2	120	40	0.05988	0.03869	38.9739	1	0	1	3.6	5.1	4.05	1.1	60	1.1	70	110
1	2668	79	520	166	116	416	423	65	2	85	25	0.04839	0.03294	29.0533	1	0	0	3.6	5.3	4.3	1.2	70	1.4	50	100
0	1328	77	480	170	88	380	426	81	1.3	75	25	0.04866	0.03544	32.8473	1	0	1	3.4	4.9	4.2	1.2	60	1.3	65	110
0	1580	71	460	156	97	396	424	78	1.4	85	35	0.04478	0.0298	29.0437	1	0	1	3.1	4.7	4.1	1.1	63	1.2	85	115
1	1325	63	380	156	94	378	421	85	1.7	105	45	0.04678	0.02389	31.2809	1	1	0	3	5.1	4.2	1.2	58	1.1	68	108
1	1168	73	400	166	102	370	412	84	1.8	100	45	0.03345	0.02034	31.8878	0	0	1	3.7	5.3	4.1	1.3	65	1.2	70	110
1	1780	69	420	164	86	408	436	74	1.4	120	55	0.05869	0.04235	33.1213	1	1	1	3.2	4.9	4.3	1.3	65	1.4	55	95
0	1124	65	440	168	89	370	410	80	1.4	90	35	0.04235	0.03033	28.7347	1	1	0	3.5	5.2	4	1.1	56	1	75	105
1	900	73	500	178	90	364	404	83	1.5	85	25	0.05023	0.03564	31.7418	0	1	1	2.9	4.9	3.8	1	60	1	55	95
0	2240	50	520	170	112	415	435	68	1.8	100	40	0.05055	0.03845	32.912	1	0	1	3.5	5.3	3.9	1.4	63	1.5	50	90
1	840	60	440	164	84	360	395	79	1.2	80	40	0.05533	0.03575	31.1419	1	1	1	3.8	5.4	4	1.1	65	1.1	80	110
1	1344	58	400	142	96	386	418	77	1.5	110	60	0.05997	0.03868	24.6559	1	1	0	3.3	4.7	3.9	1.2	58	1.3	60	110
0	1378	64	410	178	106	360	400	83	1	70	20	0.04315	0.02631	36.3281	1	0	1	3.3	4.8	3.8	1	60	1.1	50	90
1	1326	57	520	160	102	372	401	75	1.8	110	50	0.06753	0.04675	32.2831	0	1	0	3.1	4.8	3.8	1.1	60	1	60	90
0	1960	64	470	170	98	380	410	77	1.4	80	25	0.05222	0.03333	27.968	1	1	0	3.2	4.9	4.1	1.3	65	1.2	68	95
0	720	63	540	152	94	398	409	70	1	70	20	0.06493	0.04569	29.1363	1	0	0	3	4.6	3.7	1	60	1	70	95
1	1008	53	310	138	84	344	397	95	1	60	15	0.0529	0.03395	43.2099	1	1	1	3.4	5.3	3.9	1	60	1	60	96
1	920	78	320	132	92	354	415	100	1.5	80	25	0.04102	0.02564	28.3447	1	1	1	3.3	4.8	4	1	58	1	65	100
0	990	60	290	140	90	360	425	98	2	100	30	0.04084	0.02605	35.5556	1	0	1	2.6	4.3	3.8	1.2	63	1.2	65	95
0	960	54	360	144	78	354	402	91	1.3	85	45	0.05555	0.03692	26.7229	1	1	0	3.3	4.7	3.8	1	60	1	65	110
1	1486	79	370	154	100	376	403	77	1.5	110	60	0.04111	0.02555	33.5153	1	1	0	3.8	5.5	4.2	1.1	60	1.1	70	100
0	1176	62	280	136	88	330	405	103	1.7	80	20	0.04224	0.03181	33.6949	1	0	1	3.3	4.7	3.9	1	65	1	60	105
1	970	66	400	140	90	336	367	77	2.8	105	45	0.05509	0.03606	33.2031	0	1	0	3.4	4.8	3.8	1	60	1	65	95
1	1512	78	440	164	108	370	401	77	1.8	110	60	0.0419	0.02857	26.9896	1	1	1	3.3	4.7	3.7	1	63	1	55	90
0	1096	60	460	162	92	372	393	75	1.2	120	30	0.05755	0.03755	33.7604	1	1	0	3.2	4.6	3.8	1.2	60	1	60	95
0	1176	51	440	152	84	350	386	80	0.8	70	20	0.06567	0.04477	39.5421	1	0	0	3.6	5.3	3.9	1	60	1	65	110
1	988	50	400	128	76	348	387	83	1.6	80	30	0.0787	0.05455	37.2615	1	1	0	3.3	4.9	3.7	1.1	60	1.2	60	90
0	1035	57	360	136	85	360	402	85	0.8	60	15	0.06315	0.04035	26.5731	1	0	0	3.4	4.8	3.9	1	65	1	70	100
0	1760	79	420	180	105	376	407	78	1	65	20	0.03818	0.02563	31.25	1	0	0	3.4	4.9	4	1.1	58	1	60	105
0	1080	56	300	130	90	360	405	91	1.7	90	25	0.05357	0.03157	30.4687	1	0	0	3.3	4.9	4.1	1.1	60	1.1	70	110
0	1440	70	280	138	96	366	419	96	1.2	100	40	0.03733	0.02266	39.4531	1	0	1	3.8	5.5	4.7	1.1	60	1.1	70	130
1	1008	69	365	170	84	346	393	89	1.9	85	30	0.03743	0.02358	26.6667	0	1	0	2.5	4.2	3.5	1	60	1	60	100
1	1596	76	260	164	114	354	418	105	1.4	80	25	0.02725	0.01518	29.4118	1	1	0	3.7	5	3.9	1.1	65	1.1	50	95
0	1340	74	520	132	102	420	437	70	1.1	80	15	0.07027	0.0527	30.854	0	0	0	3.8	5.5	4	1	60	1	60	110
0	1225	75	560	164	78	384	396	69	1	80	30	0.05634	0.04023	29.1363	1	0	1	3.7	5	4.2	1.2	65	1.3	75	115
1	1136	72	580	154	115	424	419	68	2	85	40	0.06444	0.04777	25.7117	0	1	0	3.1	4.6	3.7	1	60	1.1	70	110
0	1344	75	330	156	84	326	387	105	1.9	80	35	0.03666	0.02222	31.1111	1	0	0	3.8	4.4	2.9	1.1	58	1.1	60	90
1	1346	74	480	160	98	387	410	78	1.6	105	45	0.06568	0.04658	31.5886	1	0	1	3.8	5.1	4.1	1.1	60	1.2	65	105
1	1120	69	440	167	88	370	410	80	1.6	95	35	0.04868	0.02688	29.7576	1	1	0	3.5	5	4	1.1	60	1.1	60	105
0	990	67	460	160	95	360	405	77	1.6	85	40	0.0634	0.04235	33.6485	1	1	1	3.6	5.4	4.2	1.1	60	1	55	95
0	1328	74	420	155	88	400	425	77	1.2	80	35	0.04545	0.03344	29.3575	0	0	1	3.8	5.1	4.1	1.2	60	1.1	70	110
0	1660	65	430	176	87	386	408	77	1.4	105	35	0.0468	0.02968	30.854	1	1	1	3	4.7	4	1.1	63	1.2	80	115
1	1458	61	400	160	96	389	418	79	1.7	100	35	0.04986	0.03134	32	1	1	0	3.6	4.9	4.1	1.1	58	1	60	95
1	1578	78	360	170	90	365	408	93	1.8	110	50	0.03567	0.02134	36.3322	1	1	1	3.5	5.2	3.9	1.3	60	1.4	70	105
1	1758	68	405	160	105	408	438	80	1.5	120	60	0.05446	0.03567	33.0579	1	0	0	3.3	4.8	3.9	1.2	60	1.1	55	95
0	1064	66	430	158	90	380	416	83	3	85	40	0.04678	0.03033	30.4498	1	0	1	3.5	4.9	4	1	58	1.1	65	110
1	880	73	390	156	88	360	397	79	1.8	100	35	0.05345	0.03533	29.7521	0	1	1	3	4.6	3.8	1	65	1	60	95
0	978	72	390	168	93	398	438	70	1.2	80	30	0.04344	0.02456	33.5937	1	0	0	3.3	5	4	10	65	1	60	90
0	1124	65	390	168	98	380	415	82	2	95	35	0.05023	0.03067	25.2826	1	1	0	3.2	4.8	3.7	1.2	65	1.1	65	95
0	1379	76	370	154	90	390	424	93	1.5	80	30	0.04456	0.02958	29.1363	1	0	0	3.3	4.7	3.7	1	60	1	55	105
1	870	68	500	144	80	390	412	80	1.4	100	40	0.0589	0.04234	36.8851	1	1	1	3	4.8	3.8	1	60	1.1	85	100
0	1380	59	370	165	87	358	395	78	1.8	80	35	0.05056	0.03245	28.6501	1	0	1	3.6	5.1	3.9	1.2	60	1.1	90	95
1	1080	64	360	178	94	356	409	95	1.9	120	40	0.03868	0.02345	33.0579	0	0	0	3.1	4.8	3.8	1	65	1	70	110
0	1650	70	440	158	85	380	405	77	1.4	100	45	0.05987	0.03876	31.1419	1	0	0	3.7	5.6	4.1	1.2	60	1.3	80	115
1	1128	58	340	188	98	380	412	90	1.3	110	40	0.03345	0.02134	32.7442	0	1	1	4.1	5.1	3.8	1	60	1	60	95
0	1420	67	420	167	86	380	415	88	1.5	75	30	0.04989	0.02879	32.3468	1	0	0	3.5	5	4	1.1	60	1.1	65	100
0	780	65	400	163	82	372	407	85	1.1	70	15	0.04733	0.02958	36.7187	1	0	0	2.9	4.7	3.6	1	60	1.1	70	90
1	1056	79	440	154	88	380	415	75	1.8	130	60	0.04285	0.03115	32.3232	1	1	0	3.3	4.9	3.9	1.2	60	1.1	75	105
1	1436	69	470	160	110	413	430	77	1.6	105	40	0.04958	0.03045	34.7807	1	1	1	3.7	5.3	4.3	1.1	65	1.2	60	98
0	1214	75	390	138	90	384	418	81	1.4	80	25	0.05644	0.03689	30.1103	0	0	1	3	4.8	4	1	58	1	65	115
1	988	74	320	160	84	330	396	98	2.5	125	55	0.03654	0.01768	28.4005	1	0	0	3.3	5.2	4.1	1.1	55	1	70	110
0	1443	71	370	146	96	368	413	93	1.4	90	35	0.05543	0.03986	32.1799	1	0	1	3	4.9	4.3	1.3	60	1.4	75	95
0	1346	57	450	165	92	395	412	74	2	110	45	0.06756	0.04654	32.0461	0	0	0	3.6	5.1	4.2	1	65	1	65	110
0	842	75	430	175	88	424	453	76	2.2	120	30	0.05544	0.03656	34.7222	1	0	1	3.8	5.5	4.3	1	60	1	65	100
1	1196	63	480	170	92	406	435	74	1.3	75	25	0.05454	0.03522	30.6939	1	0	0	2.8	5.1	4.1	1	65	1	60	90
0	936	73	380	160	78	346	390	86	1.5	70	20	0.04012	0.02428	29.1363	1	0	1	2.6	4.3	3.6	1.2	60	1.1	80	120
1	1090	70	460	164	110	394	415	72	1.3	80	30	0.04904	0.03308	33.2265	1	1	0	3	4.8	3.7	1	60	1	60	95
1	1456	58	340	150	104	362	407	87	1.8	90	40	0.04878	0.02869	39.7924	1	1	0	3.6	5.2	4.3	1.1	65	1.1	60	100
1	1170	63	470	148	90	364	401	75	1.9	95	25	0.0642	0.04371	30.478	0	0	0	3.6	5.3	4.2	1	60	1	60	90
0	1014	66	500	156	78	420	442	73	1.6	80	20	0.06012	0.04091	29.1363	1	0	1	3	4.6	3.8	1	58	1	65	95
1	1118	68	410	126	86	408	436	76	1.2	65	15	0.05882	0.0397	29.34	1	0	0	3	4.7	3.7	1	60	1	55	95
0	700	79	300	172	70	338	387	91	2.4	85	25	0.02727	0.0162	29.7442	1	0	0	2.7	4.7	3.8	1	65	1	60	105
